# Supplementary material for: Associations of Dietary Diversity Trajectories with Frailty among Chinese Older Adults: A Latent Class Trajectory Analysis Based on a CLHLS Cohort
Source: Nutrients. 2024 May 10;16(10):1445. doi: 10.3390/nu16101445 (PMC11124478; doi:10.3390/nu16101445)
Supplement: Supplementary file 1 [file nutrients-16-01445-s001.zip]

Archive with 1 entries (1 files):
- nutrients-2966031-supplementary.pdf
